# Supplementary material for: 1H-Imidazol-3-ium-4-carboxyl­ate
Source: Acta Crystallogr Sect E Struct Rep Online. 2011 Dec 17;68(Pt 1):o134–5. doi: 10.1107/S1600536811052998 (PMC3254480; doi:10.1107/S1600536811052998)
Supplement: Supplementary file 2 [file e-68-0o134-Isup2.hkl]

# 
# h,k,l, Fc-squared, Fo-squared, sigma(Fo-squared) and status flag 
# 
data_I
_shelx_title ' 1 in Pna2(1)' 
_shelx_refln_list_code          4 
_shelx_F_calc_maximum       73.96 
_exptl_crystal_F_000       232.00 
_reflns_d_resolution_high  0.8109 
 
loop_ 
 _symmetry_equiv_pos_as_xyz 
 'x, y, z' 
 '-x, -y, z+1/2' 
 'x+1/2, -y+1/2, z' 
 '-x+1/2, y+1/2, z+1/2' 
 
_cell_length_a    10.4736 
_cell_length_b    11.6763 
_cell_length_c     3.6743 
_cell_angle_alpha  90.000 
_cell_angle_beta   90.000 
_cell_angle_gamma  90.000 
 
_shelx_F_squared_multiplier     1.000 
 
loop_ 
 _refln_index_h 
 _refln_index_k 
 _refln_index_l 
 _refln_F_squared_calc 
 _refln_F_squared_meas 
 _refln_F_squared_sigma 
 _refln_observed_status 
   2   0   0      244.78      262.37      3.69 o 
   4   0   0      137.93      160.63      2.80 o 
   6   0   0     1301.68     1346.51     37.58 o 
   8   0   0        2.00        2.57      0.91 o 
  10   0   0       23.30       23.50      2.14 o 
  12   0   0       15.71       12.58      2.09 o 
   1   1   0      101.53       99.49      1.58 o 
   2   1   0     2190.97     1941.80     19.77 o 
   3   1   0       24.17       21.29      0.52 o 
   4   1   0       29.64       26.12      0.63 o 
   5   1   0       12.31       11.43      0.55 o 
   6   1   0       85.35       88.25      1.43 o 
   7   1   0       64.91       60.90      1.23 o 
   8   1   0       12.34       15.66      0.95 o 
   9   1   0        1.76        1.35      0.62 o 
  10   1   0       86.98       90.57      3.94 o 
  11   1   0      145.32      141.36      3.84 o 
  12   1   0       31.28       31.87      2.68 o 
   0   2   0      150.71      101.17      1.55 o 
   1   2   0      250.89      242.15      2.62 o 
   2   2   0     1761.02     1717.49     20.46 o 
   3   2   0      266.05      234.36      2.49 o 
   4   2   0      662.45      676.70      6.78 o 
   5   2   0       15.16       15.71      0.66 o 
   6   2   0        9.66        9.85      0.54 o 
   7   2   0      496.83      521.30      5.49 o 
   8   2   0       16.53       17.62      0.96 o 
   9   2   0        0.06       -0.38      0.43 o 
  10   2   0       20.50       20.75      1.44 o 
  11   2   0       12.64       10.59      1.69 o 
  12   2   0        0.03        0.07      0.82 o 
   1   3   0      114.21      111.74      1.18 o 
   2   3   0      685.92      771.38      9.00 o 
   3   3   0      326.00      291.14      3.35 o 
   4   3   0      407.22      427.16      5.30 o 
   5   3   0      123.81      141.53      1.69 o 
   6   3   0       56.92       65.76      1.24 o 
   7   3   0        0.03       -0.04      0.24 o 
   8   3   0      196.68      202.50      3.45 o 
   9   3   0      186.68      197.91      3.56 o 
  10   3   0       19.18       19.71      1.26 o 
  11   3   0       10.54        8.71      2.06 o 
  12   3   0       18.72       19.48      5.01 o 
   0   4   0       78.31       84.89      1.65 o 
   1   4   0      585.86      544.00      4.57 o 
   2   4   0      169.03      150.43      1.60 o 
   3   4   0      818.46      829.06      6.88 o 
   4   4   0       78.64       85.12      1.19 o 
   5   4   0        8.27       10.44      0.48 o 
   6   4   0      130.29      144.87      1.85 o 
   7   4   0        0.57        0.41      0.28 o 
   8   4   0        3.88        4.53      0.64 o 
   9   4   0      404.01      430.01      7.71 o 
  10   4   0        2.87        1.81      0.67 o 
  11   4   0      109.08      107.90      3.39 o 
  12   4   0        0.02       -0.03      0.91 o 
   1   5   0       83.46       87.34      1.13 o 
   2   5   0     1808.35     1881.21     14.90 o 
   3   5   0      246.20      237.33      2.42 o 
   4   5   0        3.52        3.04      0.30 o 
   5   5   0       58.61       60.74      1.22 o 
   6   5   0      274.24      302.50      3.19 o 
   7   5   0       59.04       60.43      1.20 o 
   8   5   0      235.99      247.09      4.01 o 
   9   5   0       82.49       87.40      3.02 o 
  10   5   0        2.15        1.88      0.70 o 
  11   5   0       40.19       43.17      1.99 o 
  12   5   0        0.28       -0.55      0.80 o 
   0   6   0      247.51      290.08      4.45 o 
   1   6   0        8.11        7.48      0.51 o 
   2   6   0      486.39      500.80      4.49 o 
   3   6   0        0.26        0.26      0.20 o 
   4   6   0      192.77      223.63      2.45 o 
   5   6   0       47.05       56.44      1.08 o 
   6   6   0        6.98       10.73      0.58 o 
   7   6   0        0.45        0.50      0.31 o 
   8   6   0      123.23      124.59      2.60 o 
   9   6   0       38.62       38.70      1.52 o 
  10   6   0       93.73      101.23      4.06 o 
  11   6   0        4.72        7.55      1.02 o 
   1   7   0      143.83      142.20      1.74 o 
   2   7   0        1.69        1.11      0.25 o 
   3   7   0       29.55       30.43      0.81 o 
   4   7   0      138.20      151.12      1.94 o 
   5   7   0      376.38      393.30      3.96 o 
   6   7   0       59.64       55.28      1.21 o 
   7   7   0       50.68       52.40      1.21 o 
   8   7   0        1.91        2.14      0.63 o 
   9   7   0       47.76       49.58      1.88 o 
  10   7   0       27.86       25.73      1.44 o 
  11   7   0       21.13       24.54      1.53 o 
   0   8   0      914.88      923.53     12.41 o 
   1   8   0        0.05        0.16      0.21 o 
   2   8   0       33.34       34.69      0.93 o 
   3   8   0      112.73      110.59      1.59 o 
   4   8   0       38.32       40.34      1.23 o 
   5   8   0      108.78      107.60      1.67 o 
   6   8   0      125.31      123.87      1.92 o 
   7   8   0      168.90      169.18      2.36 o 
   8   8   0       43.03       42.45      1.57 o 
   9   8   0        2.65        2.60      1.18 o 
  10   8   0        0.35        1.24      0.96 o 
   1   9   0      122.87      113.95      2.65 o 
   2   9   0       11.26       12.06      0.98 o 
   3   9   0        5.60        7.12      1.31 o 
   4   9   0        0.01       -0.12      0.41 o 
   5   9   0      208.44      199.11      3.35 o 
   6   9   0        1.70        0.74      0.45 o 
   7   9   0        1.54        1.30      0.52 o 
   8   9   0       83.46       89.68      4.34 o 
   9   9   0        1.34        4.02      1.55 o 
   0  10   0      267.80      245.68      6.48 o 
   1  10   0      573.99      538.25     11.00 o 
   2  10   0      125.06      118.92      2.91 o 
   3  10   0        6.71        9.04      2.49 o 
   4  10   0      121.58      123.25      3.06 o 
   5  10   0       40.32       36.99      1.93 o 
   6  10   0        0.11        0.47      0.54 o 
   7  10   0      186.22      172.82      3.97 o 
   1  11   0      113.20      104.45      2.84 o 
   2  11   0      106.38       99.58      2.78 o 
   3  11   0        4.11        3.74      1.04 o 
   4  11   0        2.51        4.34      1.20 o 
   5  11   0       18.50       17.29      1.47 o 
   6  11   0       62.22       62.32      2.35 o 
   7  11   0        2.60        0.23      0.69 o 
   0  12   0        3.90        3.32      1.18 o 
   1  12   0       20.22       20.32      1.36 o 
   2  12   0        8.04        9.58      1.12 o 
   3  12   0       49.09       50.40      2.09 o 
   4  12   0       18.76       18.94      1.44 o 
   5  12   0       30.50       30.07      3.27 o 
   6  12   0        6.87        7.48      1.26 o 
   7  12   0        7.51        7.56      1.12 o 
   1  13   0       79.45       70.39      2.54 o 
   2  13   0        0.10        0.41      0.64 o 
   3  13   0       50.21       54.61      2.30 o 
   4  13   0        4.15        4.50      0.98 o 
   5  13   0        1.21        0.20      0.68 o 
   0  14   0        6.87        6.26      1.66 o 
   1  14   0       69.63       69.95      2.68 o 
   2  14   0        9.55        8.99      1.25 o 
   3  14   0        4.61        5.59      1.11 o 
   2   0   1     5470.30     5184.20     83.24 o 
   4   0   1      540.44      551.02      7.51 o 
   6   0   1       52.79       56.97      1.44 o 
   8   0   1       95.63       91.80      2.13 o 
  10   0   1       26.20       26.30      1.35 o 
  12   0   1       84.13       85.57      3.16 o 
   0   1   1     3959.75     3630.95     85.63 o 
   1   1   1     2211.08     2129.81     15.36 o 
   2   1   1     2071.75     1890.85     12.76 o 
   3   1   1       14.18       13.41      0.43 o 
   4   1   1       77.82       76.44      1.28 o 
   5   1   1      375.10      388.75      3.52 o 
   6   1   1       35.04       43.83      1.02 o 
   7   1   1       71.30       76.82      1.28 o 
   8   1   1      107.82      104.23      1.73 o 
   9   1   1       74.41       65.39      1.21 o 
  10   1   1        9.43       10.96      0.74 o 
  11   1   1       11.94        9.92      0.84 o 
  12   1   1        9.76        8.69      0.86 o 
   1   2   1        9.85       10.85      0.28 o 
   2   2   1       23.94       21.14      0.36 o 
   3   2   1       31.12       25.20      0.40 o 
   4   2   1      213.38      213.72      1.76 o 
   5   2   1      329.02      327.13      2.82 o 
   6   2   1       64.83       68.15      1.03 o 
   7   2   1        2.51        2.69      0.33 o 
   8   2   1        9.59       11.10      0.76 o 
   9   2   1      133.00      134.12      1.81 o 
  10   2   1       90.84       91.97      1.88 o 
  11   2   1       10.34        8.67      0.80 o 
  12   2   1       17.69       17.52      1.07 o 
   0   3   1      906.99      931.11      9.79 o 
   1   3   1      584.45      562.42      4.40 o 
   2   3   1       42.81       41.59      0.49 o 
   3   3   1       32.98       32.10      0.59 o 
   4   3   1      170.24      181.14      1.58 o 
   5   3   1       51.48       47.95      0.70 o 
   6   3   1      221.30      213.78      2.14 o 
   7   3   1      213.77      215.06      2.24 o 
   8   3   1       31.73       29.44      0.85 o 
   9   3   1       26.33       27.28      0.88 o 
  10   3   1       22.47       21.76      0.98 o 
  11   3   1       24.59       25.38      1.10 o 
  12   3   1        1.91        1.67      0.62 o 
   1   4   1      253.52      266.00      2.44 o 
   2   4   1      193.80      193.00      1.63 o 
   3   4   1      246.37      247.74      1.88 o 
   4   4   1      145.14      148.10      1.42 o 
   5   4   1       39.58       36.48      0.68 o 
   6   4   1       39.43       44.39      0.93 o 
   7   4   1      321.27      318.09      3.23 o 
   8   4   1        4.66        5.62      0.49 o 
   9   4   1       90.85       89.21      1.56 o 
  10   4   1        0.83        1.00      0.49 o 
  11   4   1       90.64       90.49      1.98 o 
  12   4   1        0.40        0.08      0.57 o 
   0   5   1     1415.70     1453.33     15.09 o 
   1   5   1       93.79       93.69      1.23 o 
   2   5   1      167.97      167.79      1.53 o 
   3   5   1      133.51      135.48      1.23 o 
   4   5   1      437.81      446.54      3.13 o 
   5   5   1       62.97       67.33      0.93 o 
   6   5   1       29.26       26.80      0.70 o 
   7   5   1       29.15       29.12      0.82 o 
   8   5   1      143.80      142.95      1.98 o 
   9   5   1       87.71       83.60      2.09 o 
  10   5   1       94.26       95.90      2.76 o 
  11   5   1       15.71       15.30      1.15 o 
   1   6   1       14.64       13.54      0.52 o 
   2   6   1      248.70      269.45      2.45 o 
   3   6   1      358.09      361.54      2.85 o 
   4   6   1      180.72      185.01      1.76 o 
   5   6   1       28.92       30.07      0.71 o 
   6   6   1      110.37      114.58      1.68 o 
   7   6   1       33.31       32.87      1.00 o 
   8   6   1       80.24       88.39      1.70 o 
   9   6   1       51.46       53.60      1.37 o 
  10   6   1       45.62       44.42      1.54 o 
  11   6   1        0.02        0.87      0.76 o 
   0   7   1       73.85       83.59      1.93 o 
   1   7   1       77.42       80.22      1.24 o 
   2   7   1      151.83      156.37      1.75 o 
   3   7   1       70.34       75.41      1.14 o 
   4   7   1       25.49       22.91      0.77 o 
   5   7   1       10.56       10.78      0.53 o 
   6   7   1        1.30        1.43      0.41 o 
   7   7   1      160.83      158.56      2.42 o 
   8   7   1        8.39        6.73      0.75 o 
   9   7   1        1.77        1.29      0.52 o 
  10   7   1       11.22       11.51      1.23 o 
   1   8   1       44.27       45.72      0.98 o 
   2   8   1       76.24       83.22      1.24 o 
   3   8   1       77.63       75.24      1.18 o 
   4   8   1       10.22        9.85      0.54 o 
   5   8   1      183.94      175.16      2.01 o 
   6   8   1       55.82       52.57      1.32 o 
   7   8   1       69.01       78.05      1.66 o 
   8   8   1       70.44       74.69      1.69 o 
   9   8   1        6.60        6.11      0.79 o 
  10   8   1        3.70        2.60      1.12 o 
   0   9   1       69.31       64.60      1.71 o 
   1   9   1      343.46      333.26      3.36 o 
   2   9   1       70.51       72.56      1.22 o 
   3   9   1       61.68       62.37      1.13 o 
   4   9   1       82.85       78.00      1.28 o 
   5   9   1       69.34       61.91      1.16 o 
   6   9   1       34.17       35.19      1.14 o 
   7   9   1       82.54       73.25      1.66 o 
   8   9   1        1.56        1.89      0.52 o 
   9   9   1       64.53       69.73      2.34 o 
   1  10   1      185.93      188.10      2.55 o 
   2  10   1      107.00      106.25      1.57 o 
   3  10   1      180.82      175.30      2.39 o 
   4  10   1       11.92       11.34      0.72 o 
   5  10   1       75.59       71.11      1.31 o 
   6  10   1       23.01       25.30      1.12 o 
   7  10   1       14.88       16.16      0.96 o 
   8  10   1        4.62        4.21      0.65 o 
   0  11   1      230.58      226.66      4.14 o 
   1  11   1       44.55       46.58      1.24 o 
   2  11   1       17.47       16.60      0.91 o 
   3  11   1       15.68       14.42      0.85 o 
   4  11   1       76.66       79.06      1.67 o 
   5  11   1        5.74        5.23      0.66 o 
   6  11   1       67.89       65.80      2.13 o 
   7  11   1       16.32       16.60      1.29 o 
   1  12   1       36.89       32.01      1.22 o 
   2  12   1       14.69       15.76      1.02 o 
   3  12   1       18.89       20.61      1.06 o 
   4  12   1       11.94       12.73      1.17 o 
   5  12   1        5.49        5.50      0.72 o 
   6  12   1        4.24        5.53      1.39 o 
   0  13   1       64.64       63.40      2.47 o 
   1  13   1       50.89       47.18      1.54 o 
   2  13   1       50.76       58.85      1.71 o 
   3  13   1       10.19        8.95      1.22 o 
   4  13   1        0.24        1.17      0.55 o 
   1  14   1        3.88        2.45      0.63 o 
   0   0   2        1.44        0.32      0.59 o 
   2   0   2      881.47      859.74      9.89 o 
   4   0   2      368.07      357.54      4.88 o 
   6   0   2       26.90       27.34      1.16 o 
   8   0   2       20.46       21.42      1.17 o 
  10   0   2       25.78       23.82      1.35 o 
   1   1   2      208.84      214.85      2.87 o 
   2   1   2      237.72      232.04      2.35 o 
   3   1   2      760.48      754.74      5.70 o 
   4   1   2      469.23      486.35      4.40 o 
   5   1   2       32.06       33.10      0.85 o 
   6   1   2       10.50        9.76      0.60 o 
   7   1   2       42.81       43.61      1.06 o 
   8   1   2       17.77       17.06      0.77 o 
   9   1   2       39.20       36.39      1.08 o 
  10   1   2       42.57       42.67      1.12 o 
  11   1   2        1.61        0.84      0.50 o 
   0   2   2      310.09      322.97      5.95 o 
   1   2   2       97.80       93.32      1.28 o 
   2   2   2      362.27      367.12      3.32 o 
   3   2   2        8.91        9.58      0.51 o 
   4   2   2       24.17       24.10      0.78 o 
   5   2   2       11.13       13.15      0.61 o 
   6   2   2        7.53        7.61      0.54 o 
   7   2   2       92.09       87.90      1.39 o 
   8   2   2      110.59      107.26      1.63 o 
   9   2   2       31.44       28.50      0.90 o 
  10   2   2        5.68        5.46      0.56 o 
  11   2   2        9.94        8.90      0.80 o 
   1   3   2       52.21       47.22      1.01 o 
   2   3   2       15.78       15.63      0.74 o 
   3   3   2       44.88       41.52      0.75 o 
   4   3   2        3.16        3.23      0.33 o 
   5   3   2      133.01      132.88      1.64 o 
   6   3   2       90.02       93.57      1.38 o 
   7   3   2       21.82       20.40      0.72 o 
   8   3   2       13.89       14.53      0.70 o 
   9   3   2       17.79       16.06      0.79 o 
  10   3   2        2.89        1.20      0.51 o 
  11   3   2       17.09       15.55      1.24 o 
   0   4   2      353.63      333.46      4.54 o 
   1   4   2      197.73      193.98      2.51 o 
   2   4   2       43.26       45.88      1.11 o 
   3   4   2       59.72       60.39      1.03 o 
   4   4   2       52.75       54.11      1.17 o 
   5   4   2      284.25      273.65      3.24 o 
   6   4   2        0.08        0.63      0.33 o 
   7   4   2       68.96       63.67      1.44 o 
   8   4   2       17.36       16.32      0.81 o 
   9   4   2       15.21       12.27      0.87 o 
  10   4   2        2.29        2.15      0.59 o 
  11   4   2       33.78       37.40      1.54 o 
   1   5   2       38.59       42.92      0.95 o 
   2   5   2       75.60       84.24      1.44 o 
   3   5   2       25.26       27.94      1.01 o 
   4   5   2       22.81       20.02      0.98 o 
   5   5   2       26.41       26.78      1.13 o 
   6   5   2      190.23      185.00      3.02 o 
   7   5   2      106.42      102.26      2.20 o 
   8   5   2       67.04       71.94      1.88 o 
   9   5   2        3.70        1.86      0.80 o 
  10   5   2       26.59       25.24      2.23 o 
   0   6   2      233.29      247.00      3.84 o 
   1   6   2      185.12      186.68      2.25 o 
   2   6   2       47.55       43.57      1.06 o 
   3   6   2       56.43       57.31      1.15 o 
   4   6   2       77.35       75.74      1.81 o 
   5   6   2       60.93       59.52      1.63 o 
   6   6   2       53.37       53.60      1.57 o 
   7   6   2       21.56       22.54      1.12 o 
   8   6   2        2.61        1.41      0.58 o 
   9   6   2       16.15       15.48      1.15 o 
  10   6   2       17.37       18.32      1.82 o 
   1   7   2       41.05       42.89      1.03 o 
   2   7   2       60.46       62.36      1.24 o 
   3   7   2       26.42       26.82      0.80 o 
   4   7   2       38.15       35.55      1.36 o 
   5   7   2       82.28       80.89      1.94 o 
   6   7   2        3.45        3.25      0.63 o 
   7   7   2       17.55       18.09      1.13 o 
   8   7   2       34.35       36.84      1.58 o 
   9   7   2        1.28        1.31      0.61 o 
   0   8   2       58.74       57.74      1.76 o 
   1   8   2       20.30       18.97      0.79 o 
   2   8   2       55.72       55.23      1.22 o 
   3   8   2       25.80       25.14      0.82 o 
   4   8   2       13.54       15.17      0.96 o 
   5   8   2        4.44        4.22      0.65 o 
   6   8   2       12.18       11.75      1.00 o 
   7   8   2       19.22       19.19      1.20 o 
   8   8   2        9.01       11.05      1.01 o 
   9   8   2       51.95       53.76      1.81 o 
   1   9   2        2.20        1.96      0.42 o 
   2   9   2       65.90       65.80      1.38 o 
   3   9   2      394.70      403.76      3.88 o 
   4   9   2       36.07       37.44      1.29 o 
   5   9   2       18.32       15.41      1.03 o 
   6   9   2       41.50       41.55      1.40 o 
   7   9   2       19.60       20.54      1.73 o 
   8   9   2        4.87        7.73      0.91 o 
   0  10   2        9.50        9.84      1.02 o 
   1  10   2       50.53       49.08      1.25 o 
   2  10   2       23.96       25.68      0.90 o 
   3  10   2        6.20        6.97      0.61 o 
   4  10   2       26.43       26.99      1.18 o 
   5  10   2       73.55       73.34      1.82 o 
   6  10   2       14.15       13.49      1.44 o 
   7  10   2        6.48        7.55      0.93 o 
   1  11   2       44.46       44.32      1.33 o 
   2  11   2       60.91       60.63      1.34 o 
   3  11   2       18.93       17.87      0.88 o 
   4  11   2       51.24       51.51      2.82 o 
   5  11   2        1.43        0.67      0.54 o 
   6  11   2        7.92        7.95      0.86 o 
   0  12   2       51.01       53.64      1.99 o 
   1  12   2       52.93       53.79      1.42 o 
   2  12   2        7.22        7.90      0.79 o 
   3  12   2       22.72       22.42      1.10 o 
   4  12   2        0.58       -0.79      0.53 o 
   2   0   3       88.69       94.94      2.26 o 
   4   0   3      264.87      266.07      4.34 o 
   6   0   3       98.93      103.19      2.53 o 
   8   0   3       21.55       21.21      1.35 o 
   0   1   3       11.99       10.96      1.19 o 
   1   1   3       22.89       23.83      1.58 o 
   2   1   3       87.11       96.16      2.09 o 
   3   1   3       21.47       20.28      0.81 o 
   4   1   3       91.84       90.39      1.59 o 
   5   1   3       43.64       45.01      1.15 o 
   6   1   3       27.28       26.37      0.93 o 
   7   1   3       21.66       19.60      0.88 o 
   8   1   3        8.38        6.61      0.68 o 
   9   1   3        5.06        4.00      0.69 o 
   1   2   3        8.02        6.92      0.68 o 
   2   2   3       56.01       56.49      1.48 o 
   3   2   3       66.71       64.63      1.94 o 
   4   2   3      103.88      107.59      2.18 o 
   5   2   3       44.44       43.49      1.24 o 
   6   2   3       10.33       10.74      0.79 o 
   7   2   3       29.00       28.51      1.11 o 
   8   2   3       13.12       11.87      0.89 o 
   9   2   3        0.65       -0.11      0.56 o 
   0   3   3      159.80      165.17      3.86 o 
   1   3   3       12.03       10.63      0.83 o 
   2   3   3       27.08       29.66      1.12 o 
   3   3   3        6.19        6.99      0.78 o 
   4   3   3        6.03        5.96      0.76 o 
   5   3   3       30.55       30.78      1.27 o 
   6   3   3       40.85       42.96      1.50 o 
   7   3   3       31.26       31.46      1.36 o 
   8   3   3        1.83        1.45      0.64 o 
   9   3   3        3.26        2.39      0.72 o 
   1   4   3       11.00       10.80      0.85 o 
   2   4   3       72.83       72.35      1.73 o 
   3   4   3       79.10       83.60      2.03 o 
   4   4   3        2.10        0.54      0.54 o 
   5   4   3      138.72      139.08      3.10 o 
   6   4   3        1.90        2.28      0.87 o 
   7   4   3       21.25       19.58      1.20 o 
   8   4   3        3.16        2.61      0.80 o 
   0   5   3        4.43        4.17      0.88 o 
   1   5   3        0.66        0.09      0.43 o 
   2   5   3       25.51       23.36      1.07 o 
   3   5   3        1.39        0.28      0.76 o 
   4   5   3       21.05       21.90      1.20 o 
   5   5   3       34.81       34.33      1.41 o 
   6   5   3       26.99       28.46      1.49 o 
   7   5   3        9.78        7.97      1.08 o 
   8   5   3        5.45        3.90      0.85 o 
   1   6   3       52.27       55.22      1.59 o 
   2   6   3       20.65       22.91      1.10 o 
   3   6   3       30.88       32.13      1.46 o 
   4   6   3       49.65       51.17      1.70 o 
   5   6   3        8.87        8.38      0.94 o 
   6   6   3       18.88       18.42      1.48 o 
   7   6   3       37.47       36.35      1.68 o 
   8   6   3        6.54        5.71      0.90 o 
   0   7   3       50.25       54.96      2.30 o 
   1   7   3       70.68       71.23      1.85 o 
   2   7   3        6.91        7.48      1.01 o 
   3   7   3        8.77       10.56      1.02 o 
   4   7   3       27.98       25.94      1.58 o 
   5   7   3       10.94       10.80      1.06 o 
   6   7   3        3.88        4.66      0.81 o 
   7   7   3        3.57        3.06      0.79 o 
   1   8   3       16.42       15.90      0.98 o 
   2   8   3       23.71       26.63      1.53 o 
   3   8   3       41.08       43.10      1.64 o 
   4   8   3       22.91       22.60      1.47 o 
   5   8   3        9.29        8.69      1.01 o 
   6   8   3       49.44       53.03      2.06 o 
   0   9   3       27.65       28.66      1.53 o 
   1   9   3       27.82       28.84      1.17 o 
   2   9   3        6.47        5.86      0.99 o 
   3   9   3        0.21        0.44      0.65 o 
   4   9   3       25.24       29.80      1.54 o 
   5   9   3       41.25       43.42      1.74 o 
   1  10   3       25.72       23.36      1.57 o 
   2  10   3        1.02        0.90      0.60 o 
   3  10   3       67.04       69.69      2.14 o 
   1   1   4        7.37        8.06      1.02 o 
   2   1   4        3.63        3.79      1.14 o 
   3   1   4        2.91        2.81      1.00 o 
   4   1   4        7.19        5.83      1.23 o 
   5   1   4       37.25       38.99      3.29 o 
   6   1   4       14.90       13.96      1.62 o 
   0   2   4       16.55       13.56      1.69 o 
   1   2   4        5.81        5.87      0.93 o 
   2   2   4        4.46        4.15      0.81 o 
   3   2   4        9.34       10.68      1.18 o 
   4   2   4       18.32       18.88      1.34 o 
   5   2   4       29.26       32.25      1.54 o 
   1   3   4        1.46        0.53      0.69 o 
   2   3   4       32.90       33.05      1.49 o 
   3   3   4       60.54       62.57      1.97 o 
   4   3   4       24.58       26.91      1.41 o 
   5   3   4        7.95        5.80      1.11 o 
   0   4   4       22.80       24.70      2.01 o 
   1   4   4        5.65        3.52      0.88 o 
   2   4   4        6.49        5.24      0.86 o 
   3   4   4        9.55        9.19      1.05 o 
   4   4   4        1.37        2.03      0.74 o 
   1   5   4        6.66        5.21      1.95 o 
   2   5   4        3.54        2.24      0.75 o 
   3   5   4       18.88       19.05      1.38 o 
   4   5   4       35.28       34.21      1.59 o 
   0   6   4        5.94        7.50      2.36 o 
   1   6   4       14.35       17.56      1.95 o 
   2   6   4       12.63       11.03      1.59 o 
                                                 
